# Supplementary material for: Research on the optimization of delivery routes for vehicles with drones under no-fly zone restrictions
Source: PLoS One. 2025 Oct 29;20(10):e0335614. doi: 10.1371/journal.pone.0335614 (PMC12571331; doi:10.1371/journal.pone.0335614)
Supplement: S1 Data — (XLSX) [file pone.0335614.s001.xlsx]

## Sheet: Sheet1
客户点	x坐标	y坐标	需求量	起始时间	结束时间	服务时间
1	35	35	0	0	1000	0
2	41	49	10	707	848	10
3	35	17	7	143	282	10
4	55	45	13	527	584	10
5	55	20	19	678	801	10
6	15	30	26	34	209	10
7	25	30	3	415	514	10
8	20	50	5	331	410	10
9	10	43	9	404	481	10
10	55	60	16	400	497	10
11	30	60	16	577	632	10
12	20	65	12	206	325	10
13	50	35	19	228	345	10
14	30	25	23	690	827	10
15	15	10	20	32	243	10
16	30	5	8	175	300	10
17	10	20	19	272	373	10
18	5	30	2	733	870	10
19	20	40	12	377	434	10
20	15	60	17	269	378	10
21	45	65	9	581	666	10
22	45	20	11	214	331	10
23	45	10	18	409	494	10
24	55	5	29	206	325	10
25	65	35	3	704	847	10
26	65	20	6	817	956	10
27	45	30	17	588	667	10
28	35	40	16	104	255	10
29	41	37	16	114	255	10
30	64	42	9	190	313	10
31	40	60	21	259	354	10
32	31	52	27	152	275	10
33	35	69	23	660	777	10
34	53	52	11	45	200	10
35	65	55	14	529	614	10
36	63	65	8	686	813	10
37	2	60	5	41	208	10
38	20	20	8	606	693	10
39	5	5	16	302	405	10
40	60	12	31	33	224	10
41	40	25	9	360	437	10
42	42	7	5	396	511	10
43	24	12	5	25	172	10
44	23	3	7	620	705	10
45	11	14	18	233	340	10
46	6	38	16	29	189	10
47	2	48	1	515	628	10
48	8	56	27	85	250	10
49	13	52	36	773	906	10
50	6	68	30	501	540	10
51	47	47	13	547	642	10
52	49	58	10	348	453	10
53	27	43	9	174	299	10
54	37	31	14	414	489	10
55	57	29	18	641	734	10
56	63	23	2	620	739	10
57	53	12	6	585	692	10
58	32	12	7	421	530	10
59	36	26	18	849	980	10
60	21	24	28	17	229	10
61	17	34	3	721	862	10
62	12	24	13	290	377	10
63	24	58	19	163	302	10
64	27	69	10	34	191	10
65	15	77	9	214	333	10
66	62	77	20	49	188	10
67	49	73	25	592	693	10
68	67	5	25	294	401	10
69	56	39	36	637	752	10
70	37	47	6	162	293	10
71	37	56	5	788	968	10
72	57	68	15	268	367	10
73	47	16	25	31	208	10
74	44	17	9	308	399	10
75	46	13	8	681	802	10
76	49	11	18	236	345	10
77	49	42	13	290	373	10
78	53	43	14	817	952	10
79	61	52	3	384	499	10
80	57	48	23	388	465	10
81	56	37	6	839	968	10
82	55	54	26	411	456	10
83	15	47	16	162	289	10
84	14	37	11	96	249	10
85	11	31	7	436	511	10
86	16	22	41	376	461	10
87	4	18	35	388	465	10
88	28	18	26	420	447	10
89	26	52	9	279	388	10
90	26	35	15	755	920	10
91	31	67	3	392	487	10
92	15	19	1	739	866	10
93	22	22	2	18	181	10
94	18	24	22	811	969	10
95	26	27	27	436	503	10
96	25	24	20	92	231	10
97	22	27	11	607	690	10
98	25	21	12	612	673	10
99	19	21	10	183	306	10
100	20	26	9	333	432	10
101	18	18	17	798	965	10
